# Supplementary material for: Perspectives and Factors Affecting the Preventive Behavior Pertinent to COVID-19 among School Employees in Chiang Mai, Thailand: A Cross-Sectional Study
Source: Int J Environ Res Public Health. 2022 May 6;19(9):5662. doi: 10.3390/ijerph19095662 (PMC9104893; doi:10.3390/ijerph19095662)
Supplement: Supplementary file 1 [file ijerph-19-05662-s001.zip]

Archive with 1 entries (1 files):
- ijerph-1667557-supplementary.pdf
